# Supplementary material for: Repositioning Bazedoxifene as a novel IL-6/GP130 signaling antagonist for human rhabdomyosarcoma therapy
Source: PLoS One. 2017 Jul 3;12(7):e0180297. doi: 10.1371/journal.pone.0180297 (PMC5495564; doi:10.1371/journal.pone.0180297)
Supplement: S1 File — (XLSX) [file pone.0180297.s005.xlsx]

## Sheet: Sheet1
			Vehicle RH30									bazedoxifene 5mg/kg
	11052013		476	20g								482	21g
			477	21g								484	22g
			478	21g								485	20g
			487	21g								486	20g
			489	22g
1	11062013			left	inch			rihgt					left	inch			right
			476	0		0		0	0			482	0.15	0.16	0.00188496	0.00673402	0.22	0.25	0.00633556
			477	0		0		0.14	0.14	0.00143676			0.21	0.21	0.00484906
			478	0.18	0.2	0.00339293		0.16	0.17	0.00227871		484	0.13	0.14	0.00123884	0.00221902
			487	0.17	0.17	0.00257245		0.16	0.17	0.00227871			0.12	0.13	0.000980179
			489	0.17	0.25	0.00378301		0.15	0.16	0.00188496		485	0.17	0.22	0.00332905	0.003329	0.17	0.25	0.00378301
												486	0.18	0.19	0.00322328	0.003223	0.17	0.19	0.00287509
	11072013		476	20g								482	21g
			477	21g								484	21g
			478	21g								485	22g
			487	20g								486	20g
			489	21g
				left				rihgt					left				right
2	11082013		476	0.11	0.18	0.0011404		0		0		482	0.15	0.16	0.00188496	0.00673402	0.22	0.25	0.00633556
			477	0.23	0.26	0.00720159		0.18	0.19	0.00322328			0.21	0.21	0.00484906
			478	0.19	0.2	0.00378039		0.16	0.26	0.00348508		484	0.15	0.19	0.00223839	0.00400554	0.11	0.13	0.000823623
			487	0.22	0.24	0.00608214		0.21	0.27	0.00623451			0.15	0.15	0.00176715
			489	0.25	0.32	0.010472		0.16	0.18	0.00241275		485	0.17	0.24	0.00363169	0.003632	0.17	0.25	0.00378301
												486	0.25	0.25	0.00818125	0.008181	0.18	0.19	0.00322328
	11092013		476	21g
			477	21g								482	20g
			478	21g								484	21g
			487	20g								485	22g
			489	22g								486	20g
				left				rihgt					left				right
3	11102013		476	0.2	0.24	0.00502656		0		0		482	0.18	0.2	0.00339293		0.16	0.17	0.00227871
			477	0.23	0.26	0.00720159		0.19	0.2	0.00378039	0.00555016	484	0.19	0.22	0.00415843	0.00592558	0.14	0.17	0.00174464
								0.13	0.2	0.00176977			0.15	0.15	0.00176715				0
			478	0.2	0.21	0.00439824		0.18	0.26	0.00441081		485	0.17	0.2	0.00302641		0.15	0.22	0.00259182
			487	0.24	0.25	0.00753984		0.21	0.28	0.00646541		486	0.21	0.22	0.00507997		0.17	0.27	0.00408565
			489	0.25	0.34	0.0111265		0.16	0.21	0.00281487
	11112013		476	20g								482	19g
			477	21g								484	22g
			478	22g								485	21g
			487	21g								486	19g
			489	23g
				left				rihgt					left				right
4	11122013		476	0.22	0.24	0.00608214		0		0		482	0.13	0.15	0.00132733		0.15	0.18	0.00212058
			477	0.25	0.27	0.00883575		0.19	0.2	0.00378039	0.00555016	484	0.17	0.2	0.00302641	0.00479356	0.14	0.16	0.00164201
								0.13	0.2	0.00176977			0.15	0.15	0.00176715				0
			478	0.26	0.26	0.00920279	0.00993583	0.25	0.26	0.0085085	0.008509	485	0.17	0.2	0.00302641		0.15	0.18	0.00212058
				0.1	0.14	0.00073304						486	0.2	0.22	0.00460768		0.15	0.27	0.00318087
			487	0.24	0.26	0.00784143		0.19	0.27	0.00510353	0.00625388
								0.13	0.13	0.00115035
			489	0.25	0.34	0.0111265		0.16	0.21	0.00281487	0.002815
	11132013		476	21g								482	19g
			477	21g								484	22g
			478	21g								485	21g
			487	20g								486	19g
			489	22g
				left				rihgt					left				right
5	11142013		476	0.25	0.27	0.00883575	0.008836	0		0		482	0.12	0.13	0.000980179		0.16	0.18	0.00241275
			477	0.19	0.32	0.00604863	0.006049	0.2	0.2	0.0041888	0.00595857	484	0.17	0.17	0.00257245	0.00514489	0.14	0.16	0.00164201
								0.13	0.2	0.00176977			0.17	0.17	0.00257245
			478	0.26	0.28	0.0099107	0.0133036	0.3	0.31	0.0146084	0.0169688	485	0.16	0.18	0.00241275		0.12	0.22	0.00165876
				0.18	0.2	0.00339293		0.14	0.23	0.00236039		486	0.2	0.24	0.00502656		0.17	0.25	0.00378301
			487	0.21	0.26	0.0060036	0.00814826	0.21	0.3	0.00692723	0.00816607
				0.16	0.16	0.00214467		0.13	0.14	0.00123884
			489	0.25	0.36	0.011781	0.011781	0.18	0.24	0.00407151	0.004072
	11.15.2013		476	23g								482	16g
			477	20g								484	22g
			478	21g								485	21g
			487	21g								486	20g
			489	21g
				left				right					left				right
6	11.16.2013		476	0.2	0.24	0.00502656		0		0		482	0.08	0.07	0.000234573		0.14	0.16	0.00164201
			477	0.24	0.34	0.0102542		0.23	0.36	0.00997144	0.009971	484	0.16	0.16	0.00214467	0.00402963	0.13	0.15	0.00132733
			478	0.28	0.3	0.0123151	0.015708	0.3	0.37	0.0174359	0.0204895		0.15	0.16	0.00188496
				0.18	0.2	0.00339293		0.18	0.18	0.00305364		485	0.16	0.16	0.00214467		0.11	0.21	0.00133047
			487	0.25	0.26	0.0085085	0.0107872	0.23	0.33	0.00914049	0.0103793	486	0.24	0.26	0.00784143		0.18	0.26	0.00441081
				0.16	0.17	0.00227871		0.13	0.14	0.00123884
			489	0.27	0.38	0.0145048		0.17	0.22	0.00332905	0.003329
	11.17.2013		476	22g								482	18g
			477	21g								484	22g
			478	22g								485	21g
			487	21g								486	20g
			489	21g
				left				right					left				right
7	11.18.2013		476	0.22	0.26	0.00658898		0		0		482	0.08	0.09	0.000301594		0.14	0.16	0.00164201
			477	0.26	0.34	0.0120344		0.28	0.38	0.0155991	0.015599	484	0.15	0.16	0.00188496	0.00365211	0.11	0.13	0.000823623
			478	0.45	0.48	0.0508939		0.35	0.42	0.0269392	0.0308736		0.15	0.15	0.00176715
								0.17	0.26	0.00393433		485	0.14	0.16	0.00164201		0.12	0.17	0.00128177
			487	0.28	0.3	0.0123151	0.0145938	0.22	0.35	0.00886978	0.0104092	486	0.24	0.26	0.00784143		0.18	0.26	0.00441081
				0.16	0.17	0.00227871		0.14	0.15	0.00153938
			489	0.28	0.4	0.0164201		0.18	0.22	0.00373222	0.0046747
								0.1	0.18	0.00094248
	11.19.2013		476	21g								482	18g
			477	22g								484	23g
			478	22g								485	20g
			487	21g								486	20g
			489	22g
				left				right					left				right
8	11.20.2013		476	0.23	0.28	0.00775556		0		0		482	0.1	0.14	0.00073304	0.000733	0.13	0.17	0.0015043
			477	0.27	0.41	0.0156499		0.3	0.49	0.0230908	0.023091	484	0.15	0.16	0.00188496	0.00365211
			478	0.45	0.48	0.0508939		0.38	0.45	0.0340235	0.0379579		0.15	0.15	0.00176715		0.08	0.09	0.000301594
								0.17	0.26	0.00393433		485	0.12	0.16	0.00120637	0.001206	0.1	0.11	0.00057596
			487	0.28	0.3	0.0123151	0.0151902	0.22	0.35	0.00886978	0.0106369	486	0.26	0.27	0.00955675	0.009557	0.21	0.25	0.00577269
				0.17	0.19	0.00287509		0.15	0.15	0.00176715
			489	0.38	0.45	0.0340235		0.22	0.26	0.00658898	0.00789798
								0.1	0.25	0.001309
	11.21.2013		476	21g								482	19g
			477	22g								484	23g
			478	21g								485	21g
			487	20g								486	20g
			489	22g
9	11.22.2013			left				right					left				right
			476	0.27	0.31	0.0118328	0.011833	0				482	0.06	0.1	0.000188496		0.18	0.18	0.00305364
			477	0.27	0.42	0.0160316	0.0190852	0.3	0.5	0.023562	0.023562	484	0.13	0.13	0.00115035		0.1	0.09	0.00047124
				0.18	0.18	0.00305364						485	0.17	0.18	0.00272377		0.15	0.16	0.00188496
			478	0.36	0.5	0.0339293	0.0395046	0.42	0.49	0.0452579	0.0498383	486	0.16	0.28	0.00375316		0.16	0.2	0.00268083
				0.22	0.22	0.00557529		0.18	0.27	0.00458045
			487	0.29	0.3	0.0132104	0.01321	0.3	0.38	0.0179071	0.017907
			489	0.4	0.58	0.0485901	0.04859	0.25	0.3	0.0098175	0.0134696
								0.15	0.31	0.00365211
												482	20g
												484	22g
	11.23.2013											485	21g
			476	20g								486	20g
			477	21g
			478	22g
			487	21g
			489	23g
				left				right					left				right
10	11.24.2013		476	0.32	0.4	0.0214467	0.021447	0		0		482	0.1	0.11	0.00057596		0.21	0.21	0.00484906
			477	0.32	0.32	0.0171573	0.0307039	0.35	0.58	0.0372018	0.037202	484	0.12	0.13	0.000980179		0.1	0.1	0.0005236
				0.28	0.33	0.0135466						485	0.13	0.14	0.00123884		0.13	0.13	0.00115035
			478	0.38	0.58	0.0438525	0.0507772	0.42	0.51	0.0471052	0.0609093	486	0.23	0.26	0.00720159		0.21	0.29	0.00669632
				0.23	0.25	0.00692461		0.26	0.39	0.0138042
			487	0.3	0.3	0.0141372	0.027788	0.3	0.4	0.0188496	0.01885
				0.29	0.31	0.0136508
			489	0.3	0.33	0.0155509	0.0199612	0.48	0.69	0.0832398	0.0891042
				0.16	0.23	0.00308296		0.2	0.28	0.00586432
				0.13	0.15	0.00132733
	11.25.2013		476	21g								482	19g
			477	21g								484	23g
			478	22g								485	21g
			487	22g								486	21g
			489	22g
				left				right
11	11.26.2013		476	0.35	0.45	0.0288634	0.0288634	0		0			left				right
			477	0.34	0.38	0.0230007	0.0429577	0.45	0.62	0.065738	0.0658296	482	0.12	0.14	0.00105558		0.19	0.19	0.00359137
				0.33	0.35	0.019957		0.05	0.07	9.163e-05		484	0.15	0.16	0.00188496		0.12	0.13	0.000980179
			478	0.54	0.58	0.0885554	0.0885554	0.51	0.56	0.0762655	0.109955	485	0.15	0.16	0.00188496		0.14	0.15	0.00153938
								0.37	0.47	0.03369		486	0.21	0.27	0.00623451		0.18	0.25	0.00424116
			487	0.35	0.35	0.0224493	0.0461297	0.37	0.52	0.037274	0.037274
				0.32	0.35	0.0187658
				0.19	0.26	0.00491451
			489	0.32	0.42	0.022519	0.0323648	0.47	0.65	0.0751811	0.0891157
				0.2	0.3	0.0062832		0.24	0.24	0.00723825
				0.18	0.21	0.00356257		0.21	0.29	0.00669632

## Sheet: Sheet2
			tumor volume		average	stdev					average	stdev
			Vehicle						bazedoxifene 5mg/kg
			left	right					left	right
1		476	0					482	0.00673402	0.00633556
		477	0	0.00143676				484	0.00221902	0
		478	0.00339293	0.00227871				485	0.003329	0.00378301
		487	0.00257245	0.00227871				486	0.003223	0.00287509	0.00356234	0.00216912
		489	0.00378301	0.00188496	0.00220344	0.00117119
2		476	0.0011404					482	0.00673402	0.00633556
		477	0.00720159	0.00322328				484	0.00400554	0.000823623
		478	0.00378039	0.00348508				485	0.003632	0.00378301
		487	0.00608214	0.00623451				486	0.008181	0.00322328	0.00458975	0.0023453
		489	0.010472	0.00241275	0.00489246	0.00287033
3		476	0.00502656					482	0.00339293	0.00227871
		477	0.00720159	0.00555016				484	0.00592558	0.00174464
		478	0.00439824	0.00441081				485	0.00302641	0.00259182
		487	0.00753984	0.00646541				486	0.00507997	0.00408565	0.00351571	0.00143199
		489	0.0111265	0.00281487	0.00605933	0.00241524
4		476	0.00608214					482	0.00132733	0.00212058
		477	0.00883575	0.00555016				484	0.00479356	0.00164201
		478	0.00993583	0.008509				485	0.00302641	0.00212058
		487	0.00784143	0.00625388				486	0.00460768	0.00318087	0.00285238	0.00130106
		489	0.0111265	0.002815	0.00743885	0.0025319
5		476	0.008836					482	0.000980179	0.00241275
		477	0.006049	0.00595857				484	0.00514489	0.00164201
		478	0.0133036	0.0169688				485	0.00241275	0.00165876
		487	0.00814826	0.00816607				486	0.00502656	0.00378301	0.00288261	0.00158668
		489	0.011781	0.004072	0.00925371	0.00407538
6		476	0.00502656					482	0.000234573	0.00164201
		477	0.0102542	0.009971				484	0.00402963	0.00132733
		478	0.015708	0.0204895				485	0.00214467	0.00133047
		487	0.0107872	0.0103793				486	0.00784143	0.00441081	0.00287011	0.00245425
		489	0.0145048	0.003329	0.0111611	0.00525402
7		476	0.00658898					482	0.000301594	0.00164201
		477	0.0120344	0.015599				484	0.00365211	0.000823623
		478	0.0508939	0.0308736				485	0.00164201	0.00128177
		487	0.0145938	0.0104092				486	0.00784143	0.00441081	0.00269942	0.00250117
		489	0.0164201	0.0046747	0.0180097	0.0144421
8		476	0.00775556					482	0.000733	0.0015043
		477	0.0156499	0.023091				484	0.00365211	0.000301594
		478	0.0508939	0.0379579				485	0.001206	0.00057596
		487	0.01519	0.0106369				486	0.009557	0.00577269	0.00291283	0.00326887
		489	0.0340235	0.00789798	0.0225663	0.0152068
9		476	0.011833					482	0.000188496	0.00305364
		477	0.0190852	0.023562				484	0.00115035	0.00047124
		478	0.0395046	0.0498383				485	0.00272377	0.00188496
		487	0.01321	0.017907				486	0.00375316	0.00268083	0.00198831	0.00128307
		489	0.04859	0.0134696	0.0263333	0.0154131
10		476	0.021447					482	0.00057596	0.00484906
		477	0.0307039	0.037202				484	0.000980179	0.0005236
		478	0.0507772	0.0609093				485	0.00123884	0.00115035
		487	0.027788	0.01885				486	0.00720159	0.00669632	0.00290199	0.00286031
		489	0.0199612	0.0891042	0.0396381	0.0234517
11		476	0.0288634					482	0.00105558	0.00359137
		477	0.0429577	0.0658296				484	0.00188496	0.000980179
		478	0.0885554	0.109955				485	0.00188496	0.00153938
		487	0.0461297	0.037274				486	0.00623451	0.00424116	0.00267651	0.00185147
		489	0.0323648	0.0891157	0.0601162	0.0294216

## Sheet: Sheet3
		tumor volume	day1	3	5	7	9	11	13	15	17	19	21
		vehicle	0.00220344	0.00489246	0.00605933	0.00743885	0.00925371	0.0111611	0.0180097	0.0225663	0.0263333	0.0396381	0.0601162
		benzidoxifene2	0.00356234	0.00458975	0.00351571	0.00285238	0.00288261	0.00287011	0.00269942	0.00291283	0.00198831	0.002902	0.00267651
		stdev
		vehicle	0.00117119	0.00287033	0.00241524	0.0025319	0.00407538	0.00525402	0.0144421	0.0152068	0.0154131	0.0234517	0.0294216
		benzidoxifene2	0.00216912	0.0023453	0.00143199	0.00130106	0.00158668	0.00245425	0.00250117	0.00326887	0.00128307	0.00286031	0.00185147
		P value	day
			1	3	5	7	9	11	13	15	17	19	21
		vehicle
		benzidoxifene	0.141269	0.820668	0.0225736	0.000447547	0.0010398	0.00120764	0.0104525	0.00305282	0.000547176	0.000607124	7.55847e-05
	inch	day
	tumor volume	1	3	5	7	9	11	13	15	17	19	21
	vehicle	0.00220344	0.00489246	0.00605933	0.00743885	0.00925371	0.0111611	0.0180097	0.0225663	0.0263333	0.0396381	0.06008
	benzidoxifene2	0.00356234	0.00458975	0.00351571	0.00285238	0.00288261	0.00287011	0.00269942	0.00291283	0.00198831	0.002902	0.00267651
	stdev
	vehicle	0.00117119	0.00287033	0.00241524	0.0025319	0.00407538	0.00525402	0.0144421	0.0152068	0.0154131	0.0234517	0.029359
	benzidoxifene2	0.00216912	0.0023453	0.00143199	0.00130106	0.00158668	0.00245425	0.00250117	0.00326887	0.00128307	0.00286031	0.00185147
	t value	day
		1	3	5	7	9	11	13	15	17	19	21
	vehicle
	benzidoxifene2	-1.55917	0.230985	2.56227	4.55715	4.12044	4.04388	2.95449	3.57386	4.45211	4.39802	5.51925
	P value	day
		1	3	5	7	9	11	13	15	17	19	21
	vehicle
	benzidoxifene2	0.141269	0.820668	0.0225736	0.000447547	0.0010398	0.00120764	0.0104525	0.00305282	0.000547176	0.000607124	7.55847e-05

## Sheet: Sheet4
	tumor volume	day1	mm3	3		5		7		9		11		13		15		17		19		21
	vehicle	0.00220344	36.1079	0.00489246	80.1731	0.00605933	99.2947	0.00743885	121.901	0.00925371	151.641	0.0111611	182.897	0.0180097	295.127	0.0225663	369.795	0.0263333	431.526	0.0396381	649.552	0.0601162	985.128
	benzidoxifene	0.00356234	58.3762	0.00458975	75.2126	0.00351571	57.6122	0.00285238	46.7421	0.00288261	47.2376	0.00287011	47.0327	0.00269942	44.2356	0.00291283	47.7328	0.00198831	32.5825	0.002902	47.5553	0.00267651	43.8602
	stdev
	vehicle	0.00117119	19.1924	0.00287033	47.0363	0.00241524	39.5787	0.0025319	41.4905	0.00407538	66.7835	0.00525402	86.098	0.0144421	236.663	0.0152068	249.195	0.0154131	252.575	0.0234517	384.304	0.0294	481.78
	benzidoxifene	0.00216912	35.5456	0.0023453	38.4327	0.00143199	23.4661	0.00130106	21.3205	0.00158668	26.001	0.00245425	40.218	0.00250117	40.9868	0.00326887	53.5672	0.00128307	21.0257	0.00286031	46.872	0.00185147	30.3401
	mm3	days
	tumor volume	1	3	5	7	9	11	13	15	17	19	21
	vehicle	36.1079	80.1731	99.2947	121.901	151.641	182.897	295.127	369.795	431.526	649.552	985.128
	benzidoxifene	58.3762	75.2126	57.6122	46.7421	47.2376	47.0327	44.2356	47.7328	32.5825	47.5553	43.8602
	stdev
	vehicle	19.1924	47.0363	39.5787	41.4905	66.7835	86.098	236.663	249.195	252.575	384.304	481.779
	benzidoxifene	35.5456	38.4327	23.4661	21.3205	26.001	40.218	40.9868	53.5672	21.0257	46.872	30.3401
	P value	day
		1	3	5	7	9	11	13	15	17	19	21
	vehicle
	benzidoxifene	0.141269	0.820668	0.0225736	0.000447547	0.0010398	0.00120764	0.0104525	0.00305282	0.000547176	0.000607124	7.55847e-05

## Sheet: Sheet5
body weight
vehicle	day 1	2	3	4	5	6	7	8	9	10	11
	20	20	21	20	21	23	22	21	21	20	21
	21	21	21	21	21	20	21	22	22	21	21
	21	21	21	22	21	21	22	22	21	22	22
	21	20	20	21	20	21	21	21	20	21	22
	22	21	22	23	22	21	21	22	22	23	22
average	21	20.6	21	21.4	21	21.2	21.4	21.6	21.2	21.4	21.6
SD	0.707107	0.547723	0.707107	1.14018	0.707107	1.09545	0.547723	0.547723	0.83666	1.14018	0.547723
bazedoxifene
5mg/ml	21	21	20	19	19	16	18	18	19	20	19
	22	21	21	22	22	22	22	23	23	22	23
	20	22	22	21	21	21	21	20	21	21	21
	20	20	20	19	19	20	20	20	20	20	21
average	20.75	21	20.75	20.25	20.25	19.75	20.25	20.25	20.75	20.75	21
SD	0.957427	0.816497	0.957427	1.5	1.5	2.62996	1.70783	2.06155	1.70783	0.957427	1.63299
	21	20.6	21	21.4	21	21.2	21.4	21.6	21.2	21.4	21.6
	0.707107	0.547723	0.707107	1.14018	0.707107	1.09545	0.547723	0.547723	0.83666	1.14018	0.547723
		vehicle	baze 5mg/ml
		21	20.75		0.707107	0.957427
		20.6	21		0.547723	0.816497
		21	20.75		0.707107	0.957427
		21.4	20.25		1.14018	1.5
		21	20.25		0.707107	1.5
		21.2	19.75		1.09545	2.62996
		21.4	20.25		0.547723	1.70783
		21.6	20.25		0.547723	2.06155
		21.2	20.75		0.83666	1.70783
		21.4	20.75		1.14018	0.957427
		21.6	21		0.547723	1.63299
